# Supplementary material for: Data from proteomic characterization of the role of Snail1 in murine mesenchymal stem cells and 3T3-L1 fibroblasts differentiation
Source: Data Brief. 2015 Jul 31;4:606–13. doi: 10.1016/j.dib.2015.07.027 (PMC4543208; doi:10.1016/j.dib.2015.07.027)
Supplement: Supplementary file 1 — Supplementary data [file mmc1.zip]

Archive with 1 entries (1 files):
- Supplementary Table S1.rar
